# Supplementary material for: Characterization of Recombinant Antimicrobial Peptide BMGlv2 Heterologously Expressed in Trichoderma reesei
Source: Int J Mol Sci. 2022 Sep 7;23(18):10291. doi: 10.3390/ijms231810291 (PMC9499586; doi:10.3390/ijms231810291)
Supplement: Supplementary file 1 [file ijms-23-10291-s001.zip]

Archive with 1 entries (1 files):
- ijms-1865425-supplementary.pdf
